# Supplementary material for: Upregulation of miR-34a-5p, miR-20a-3p and miR-29a-3p by Onconase in A375 Melanoma Cells Correlates with the Downregulation of Specific Onco-Proteins
Source: Int J Mol Sci. 2022 Jan 31;23(3):1647. doi: 10.3390/ijms23031647 (PMC8835754; doi:10.3390/ijms23031647)
Supplement: Supplementary file 1 [file ijms-23-01647-s001.zip]

Archive with 1 entries (1 files):
- ijms-1527834-supplementary.pdf
